# Supplementary material for: Time- and Gender-Dependent Alterations in Mice during the Aging Process
Source: Int J Mol Sci. 2023 Aug 14;24(16):12790. doi: 10.3390/ijms241612790 (PMC10454612; doi:10.3390/ijms241612790)
Supplement: Supplementary file 1 [file ijms-24-12790-s001.zip]

Archive with 1 entries (1 files):
- ijms-2487619-supplementary.pdf
